# Supplementary material for: GFADE: generalized feature adaptation and discrimination enhancement for deepfake detection
Source: PeerJ Comput Sci. 2025 May 8;11:e2879. doi: 10.7717/peerj-cs.2879 (PMC12192638; doi:10.7717/peerj-cs.2879)
Supplement: Supplemental Information 1 [file peerj-cs-11-2879-s001.zip]

Archive with 131 entries (85 files):
- Code_GFADE/
- Code_GFADE/data/
- Code_GFADE/data/datasets.md
- Code_GFADE/output/
- Code_GFADE/README.md
- Code_GFADE/src/
- Code_GFADE/src/configs/
- Code_GFADE/src/configs/gfade/
- Code_GFADE/src/configs/gfade/base.json
- Code_GFADE/src/inference/
- Code_GFADE/src/inference/datasets.py
- Code_GFADE/src/inference/inference_dataset.py
- Code_GFADE/src/inference/model.py
- Code_GFADE/src/inference/plot_saliency.py
- Code_GFADE/src/inference/plot_tsne.py
- Code_GFADE/src/inference/preprocess.py
- Code_GFADE/src/inference/sam.py
- Code_GFADE/src/inference/__pycache__/
- Code_GFADE/src/inference/__pycache__/datasets.cpython-38.pyc
- Code_GFADE/src/inference/__pycache__/model.cpython-38.pyc
- Code_GFADE/src/inference/__pycache__/preprocess.cpython-38.pyc
- Code_GFADE/src/inference/__pycache__/sam.cpython-38.pyc
- Code_GFADE/src/model.py
- Code_GFADE/src/preprocess/
- Code_GFADE/src/preprocess/crop_dlib_ff.py
- Code_GFADE/src/preprocess/crop_retina_ff.py
- Code_GFADE/src/train_gfade.py
- Code_GFADE/src/utils/
- Code_GFADE/src/utils/blend.py
- Code_GFADE/src/utils/funcs.py
- Code_GFADE/src/utils/gfade.py
- Code_GFADE/src/utils/initialize.py
- Code_GFADE/src/utils/library/
- Code_GFADE/src/utils/library/.git/
- Code_GFADE/src/utils/library/.git/branches/
- Code_GFADE/src/utils/library/.git/config
- Code_GFADE/src/utils/library/.git/description
- Code_GFADE/src/utils/library/.git/HEAD
- Code_GFADE/src/utils/library/.git/hooks/
- Code_GFADE/src/utils/library/.git/hooks/applypatch-msg.sample
- Code_GFADE/src/utils/library/.git/hooks/commit-msg.sample
- Code_GFADE/src/utils/library/.git/hooks/fsmonitor-watchman.sample
- Code_GFADE/src/utils/library/.git/hooks/post-update.sample
- Code_GFADE/src/utils/library/.git/hooks/pre-applypatch.sample
- Code_GFADE/src/utils/library/.git/hooks/pre-commit.sample
- Code_GFADE/src/utils/library/.git/hooks/pre-merge-commit.sample
- Code_GFADE/src/utils/library/.git/hooks/pre-push.sample
- Code_GFADE/src/utils/library/.git/hooks/pre-rebase.sample
- Code_GFADE/src/utils/library/.git/hooks/pre-receive.sample
- Code_GFADE/src/utils/library/.git/hooks/prepare-commit-msg.sample
- Code_GFADE/src/utils/library/.git/hooks/update.sample
- Code_GFADE/src/utils/library/.git/index
- Code_GFADE/src/utils/library/.git/info/
- Code_GFADE/src/utils/library/.git/info/exclude
- Code_GFADE/src/utils/library/.git/logs/
- Code_GFADE/src/utils/library/.git/logs/HEAD
- Code_GFADE/src/utils/library/.git/logs/refs/
- Code_GFADE/src/utils/library/.git/logs/refs/heads/
- Code_GFADE/src/utils/library/.git/logs/refs/heads/master
- Code_GFADE/src/utils/library/.git/logs/refs/remotes/
- Code_GFADE/src/utils/library/.git/logs/refs/remotes/origin/
- Code_GFADE/src/utils/library/.git/logs/refs/remotes/origin/HEAD
- Code_GFADE/src/utils/library/.git/objects/
- Code_GFADE/src/utils/library/.git/objects/15/
- Code_GFADE/src/utils/library/.git/objects/15/fd9aacdd8082e192946f165c0fd19cfb56c7a8
- Code_GFADE/src/utils/library/.git/objects/1a/
- Code_GFADE/src/utils/library/.git/objects/1a/d791d65d6740598050c2e1fcb9b7eca15c0478
- Code_GFADE/src/utils/library/.git/objects/28/
- Code_GFADE/src/utils/library/.git/objects/28/ec640b626e03f2daabfe2e9b95dac0c1720004
- Code_GFADE/src/utils/library/.git/objects/56/
- Code_GFADE/src/utils/library/.git/objects/56/e690abaaf701aa0a60cf6f07b5e5c72465f196
- Code_GFADE/src/utils/library/.git/objects/63/
- Code_GFADE/src/utils/library/.git/objects/63/f32d5b6bef1a0f7718b7c632b96ce584c978cb
- Code_GFADE/src/utils/library/.git/objects/6d/
- Code_GFADE/src/utils/library/.git/objects/6d/d91e31901a373a1417d8bc5e1aea9dbdce296b
- Code_GFADE/src/utils/library/.git/objects/6f/
- Code_GFADE/src/utils/library/.git/objects/6f/698b006872d2281bb759fd2b504bc3690ed856
- Code_GFADE/src/utils/library/.git/objects/ab/
- Code_GFADE/src/utils/library/.git/objects/ab/1ea187bb1867c2246339c26d0237eece0f1dd6
- Code_GFADE/src/utils/library/.git/objects/b6/
- Code_GFADE/src/utils/library/.git/objects/b6/e47617de110dea7ca47e087ff1347cc2646eda
- Code_GFADE/src/utils/library/.git/objects/bb/
- Code_GFADE/src/utils/library/.git/objects/bb/b4211f6a0dfe83bb27dea42cf77efccab066db
- Code_GFADE/src/utils/library/.git/objects/ca/
- Code_GFADE/src/utils/library/.git/objects/ca/06790e0aab0435889308450ce78ad645b42b48
- Code_GFADE/src/utils/library/.git/objects/ca/a8084ad1081107f8d39680deba3f08cacc5c6c
- Code_GFADE/src/utils/library/.git/objects/cb/
- Code_GFADE/src/utils/library/.git/objects/cb/749e2f540ea96be8252a900ae827883ffeed53
- Code_GFADE/src/utils/library/.git/objects/f2/
- Code_GFADE/src/utils/library/.git/objects/f2/88702d2fa16d3cdf0035b15a9fcbc552cd88e7
- Code_GFADE/src/utils/library/.git/objects/f6/
- Code_GFADE/src/utils/library/.git/objects/f6/97808c072b49c6d5696f555950ec935e792b78
- Code_GFADE/src/utils/library/.git/objects/f8/
- Code_GFADE/src/utils/library/.git/objects/f8/6fa7e1e797f6e80fdba48d5a90ee294d400f96
- Code_GFADE/src/utils/library/.git/objects/info/
- Code_GFADE/src/utils/library/.git/objects/pack/
- Code_GFADE/src/utils/library/.git/packed-refs
- Code_GFADE/src/utils/library/.git/refs/
- Code_GFADE/src/utils/library/.git/refs/heads/
- Code_GFADE/src/utils/library/.git/refs/heads/master
- Code_GFADE/src/utils/library/.git/refs/remotes/
- Code_GFADE/src/utils/library/.git/refs/remotes/origin/
- Code_GFADE/src/utils/library/.git/refs/remotes/origin/HEAD
- Code_GFADE/src/utils/library/.git/refs/tags/
- Code_GFADE/src/utils/library/.gitignore
- Code_GFADE/src/utils/library/000_0000.png
- Code_GFADE/src/utils/library/001_0000.png
- Code_GFADE/src/utils/library/all_in_one.jpg
- Code_GFADE/src/utils/library/bi_online_generation.py
- Code_GFADE/src/utils/library/DeepFakeMask.py
- Code_GFADE/src/utils/library/LICENSE
- Code_GFADE/src/utils/library/precomuted_landmarks.json
- Code_GFADE/src/utils/library/README.md
- Code_GFADE/src/utils/logs.py
- Code_GFADE/src/utils/model.py
- Code_GFADE/src/utils/sam.py
- Code_GFADE/src/utils/scheduler.py
- Code_GFADE/src/utils/__init__.py
- Code_GFADE/src/utils/__pycache__/
- Code_GFADE/src/utils/__pycache__/blend.cpython-38.pyc
- Code_GFADE/src/utils/__pycache__/funcs.cpython-38.pyc
- Code_GFADE/src/utils/__pycache__/gfade.cpython-38.pyc
- Code_GFADE/src/utils/__pycache__/initialize.cpython-38.pyc
- Code_GFADE/src/utils/__pycache__/logs.cpython-38.pyc
- Code_GFADE/src/utils/__pycache__/sam.cpython-38.pyc
- Code_GFADE/src/utils/__pycache__/sbi.cpython-38.pyc
- Code_GFADE/src/utils/__pycache__/scheduler.cpython-38.pyc
- Code_GFADE/src/utils/__pycache__/__init__.cpython-38.pyc
- Code_GFADE/src/__pycache__/
- Code_GFADE/src/__pycache__/model.cpython-38.pyc
- Code_GFADE/weights/
