# Supplementary material for: GFADE: generalized feature adaptation and discrimination enhancement for deepfake detection
Source: PeerJ Comput Sci. 2025 May 8;11:e2879. doi: 10.7717/peerj-cs.2879 (PMC12192638; doi:10.7717/peerj-cs.2879)
Supplement: Supplemental Information 1 [file peerj-cs-11-2879-s001.zip › Code_GFADE/data/datasets.md]

# Directory

```
GFADE
└── data
    ├── FaceForensics++
    │   ├── original_sequences
    │   │   ├── youtube
    │   │   │   ├── raw
    │   │   │   │   └── videos
    │   │   │   │       └── *.mp4
    │   │   │   └── c23
    │   │   │       └── videos
    │   │   │           └── *.mp4
    │   │   └── actors
    │   │       └── raw
    │   │           └── videos
    │   │               └── *.mp4
    │   ├── manipulated_sequences
    │   │   ├── Deepfakes
    │   │   │   └── raw
    │   │   │       └── videos
    │   │   │           └── *.mp4
    │   │   ├── Face2Face
    │   │   │   └── raw
    │   │   │       └── videos
    │   │   │           └── *.mp4
    │   │   ├── FaceSwap
    │   │   │   └── raw
    │   │   │       └── videos
    │   │   │           └── *.mp4
    │   │   ├── NeuralTextures
    │   │   │   └── raw
    │   │   │       └── videos
    │   │   │           └── *.mp4
    │   │   ├── FaceShifter
    │   │   │   └── raw
    │   │   │       └── videos
    │   │   │           └── *.mp4
    │   │   └── DeepFakeDetection
    │   │       └── raw
    │   │           └── videos
    │   │               └── *.mp4
    │   ├── train.json
    │   ├── val.json
    │   └── test.json
    │
    ├── Celeb-DF-v2
    │   ├── Celeb-real
    │   │       └── *.mp4
    │   ├── Celeb-synthesis
    │   │       └── *.mp4
    │   ├── Youtube-real
    │   │       └── *.mp4
    │   └── List_of_testing_videos.txt
    │
    ├── DFDC
    │   ├── videos
    │   │   └── *.mp4
    │   └── labels.csv
    │
    ├── DFDCP
    │   ├── method_A
    │   │   └── videos
    │   │       ├── 643049
    │   │       │   └── 643049_A
    │   │       │       └── *.mp4
    │   │       └── ...
    │   ├── method_B
    │   │   └── videos
    │   │       ├── 1224068
    │   │       │   └── 1224068_C
    │   │       │       └── *.mp4
    │   │       └── ...
    │   ├── original_videos
    │   │   └── videos
    │   │       ├── 643049
    │   │       │   └── *.mp4
    │   │       └── ...
    │   └── dataset.json
    │
    ├── FFIW
       └── FFIW10K-v1-release
           ├── source
           │   ├── train
           │   │   └── videos
           │   │       └── *.mp4
           │   └── val
           │       └── videos
           │           └── *.mp4
           └── target
               ├── train
               │   └── videos
               │       └── *.mp4
               └── val
                   └── videos
                       └── *.mp4
      
 
```

# Download link
[FaceForensics++ and DeepFakeDetection](https://github.com/ondyari/FaceForensics)  
[Celeb-DF-v2](https://github.com/yuezunli/celeb-deepfakeforensics)  
[DFDC and DFDCP](https://dfdc.ai/login)  
[FFIW](https://github.com/tfzhou/FFIW)  
