# Supplementary material for: GFADE: generalized feature adaptation and discrimination enhancement for deepfake detection
Source: PeerJ Comput Sci. 2025 May 8;11:e2879. doi: 10.7717/peerj-cs.2879 (PMC12192638; doi:10.7717/peerj-cs.2879)
Supplement: Supplemental Information 1 [file peerj-cs-11-2879-s001.zip › Code_GFADE/src/preprocess/crop_dlib_ff.py]

from glob import glob
import os
import pandas as pd
import cv2
from tqdm import tqdm
import numpy as np
import shutil
import json
import sys
import argparse
import dlib
from imutils import face_utils


def facecrop(org_path,save_path,face_detector,face_predictor,period=1,num_frames=10):

    

    cap_org = cv2.VideoCapture(org_path)
    
    croppedfaces=[]
    frame_count_org = int(cap_org.get(cv2.CAP_PROP_FRAME_COUNT))

    
    frame_idxs = np.linspace(0, frame_count_org - 1, num_frames, endpoint=True, dtype=np.int)
    for cnt_frame in range(frame_count_org): 
        ret_org, frame_org = cap_org.read()
        height,width=frame_org.shape[:-1]
        if not ret_org:
            tqdm.write('Frame read {} Error! : {}'.format(cnt_frame,os.path.basename(org_path)))
            break
        
        if cnt_frame not in frame_idxs:
            continue
        
        frame = cv2.cvtColor(frame_org, cv2.COLOR_BGR2RGB)


        faces = face_detector(frame, 1)
        if len(faces)==0:
            tqdm.write('No faces in {}:{}'.format(cnt_frame,os.path.basename(org_path)))
            continue
        face_s_max=-1
        landmarks=[]
        size_list=[]
        for face_idx in range(len(faces)):
            landmark = face_predictor(frame, faces[face_idx])
            landmark = face_utils.shape_to_np(landmark)
            x0,y0=landmark[:,0].min(),landmark[:,1].min()
            x1,y1=landmark[:,0].max(),landmark[:,1].max()
            face_s=(x1-x0)*(y1-y0)
            size_list.append(face_s)
            landmarks.append(landmark)
        landmarks=np.concatenate(landmarks).reshape((len(size_list),)+landmark.shape)
        landmarks=landmarks[np.argsort(np.array(size_list))[::-1]]
            

        save_path_=save_path+'frames/'+os.path.basename(org_path).replace('.mp4','/')
        os.makedirs(save_path_,exist_ok=True)
        image_path=save_path_+str(cnt_frame).zfill(3)+'.png'
        land_path=save_path_+str(cnt_frame).zfill(3)

        land_path=land_path.replace('/frames','/landmarks')

        os.makedirs(os.path.dirname(land_path),exist_ok=True)
        np.save(land_path, landmarks)

        if not os.path.isfile(image_path):
            cv2.imwrite(image_path,frame_org)

    cap_org.release()
    return


if __name__=='__main__':
    parser=argparse.ArgumentParser()
    parser.add_argument('-d',dest='dataset',choices=['DeepFakeDetection_original','DeepFakeDetection','FaceShifter','Face2Face','Deepfakes','FaceSwap','NeuralTextures','Original','Celeb-real','Celeb-synthesis','YouTube-real','DFDC','DFDCP'])
    parser.add_argument('-c',dest='comp',choices=['raw','c23','c40'],default='raw')
    parser.add_argument('-n',dest='num_frames',type=int,default=32)
    args=parser.parse_args()
    if args.dataset=='Original':
        dataset_path='data/FaceForensics++/original_sequences/youtube/{}/'.format(args.comp)
    elif args.dataset=='DeepFakeDetection_original':
        dataset_path='data/FaceForensics++/original_sequences/actors/{}/'.format(args.comp)
    elif args.dataset in ['DeepFakeDetection','FaceShifter','Face2Face','Deepfakes','FaceSwap','NeuralTextures']:
        dataset_path='data/FaceForensics++/manipulated_sequences/{}/{}/'.format(args.dataset,args.comp)
    elif args.dataset in ['Celeb-real','Celeb-synthesis','YouTube-real']:
        dataset_path='data/Celeb-DF-v2/{}/'.format(args.dataset)
    elif args.dataset in ['DFDC']:
        dataset_path='data/{}/'.format(args.dataset)
    else:
        raise NotImplementedError

    face_detector = dlib.get_frontal_face_detector()
    predictor_path = 'src/preprocess/shape_predictor_81_face_landmarks.dat'
    face_predictor = dlib.shape_predictor(predictor_path)
    
    movies_path=dataset_path+'videos/'

    movies_path_list=sorted(glob(movies_path+'*.mp4'))
    print("{} : videos are exist in {}".format(len(movies_path_list),args.dataset))


    n_sample=len(movies_path_list)

    for i in tqdm(range(n_sample)):
        folder_path=movies_path_list[i].replace('videos/','frames/').replace('.mp4','/')
       
        facecrop(movies_path_list[i],save_path=dataset_path,num_frames=args.num_frames,face_predictor=face_predictor,face_detector=face_detector)
    

    
