# Supplementary material for: GFADE: generalized feature adaptation and discrimination enhancement for deepfake detection
Source: PeerJ Comput Sci. 2025 May 8;11:e2879. doi: 10.7717/peerj-cs.2879 (PMC12192638; doi:10.7717/peerj-cs.2879)
Supplement: Supplemental Information 1 [file peerj-cs-11-2879-s001.zip › Code_GFADE/src/utils/blend.py]

# Created by: Kaede Shiohara
# Yamasaki Lab at The University of Tokyo
# shiohara@cvm.t.u-tokyo.ac.jp
# Copyright (c) 2021
# 3rd party softwares' licenses are noticed at https://github.com/mapooon/SelfBlendedImages/blob/master/LICENSE

import cv2
import numpy as np
import scipy as sp
from skimage.measure import label, regionprops
import random
from PIL import Image
import sys


def alpha_blend(source,target,mask):
	mask_blured = get_blend_mask(mask)
	img_blended=(mask_blured * source + (1 - mask_blured) * target)
	return img_blended,mask_blured

def dynamic_blend(source,target,mask):
	mask_blured = get_blend_mask(mask)
	blend_list=[0.25,0.5,0.75,1,1,1]
	blend_ratio = blend_list[np.random.randint(len(blend_list))]
	mask_blured*=blend_ratio
	img_blended=(mask_blured * source + (1 - mask_blured) * target)
	return img_blended,mask_blured

def get_blend_mask(mask):
	H,W=mask.shape
	size_h=np.random.randint(192,257)
	size_w=np.random.randint(192,257)
	mask=cv2.resize(mask,(size_w,size_h))
	kernel_1=random.randrange(5,26,2)
	kernel_1=(kernel_1,kernel_1)
	kernel_2=random.randrange(5,26,2)
	kernel_2=(kernel_2,kernel_2)
	
	mask_blured = cv2.GaussianBlur(mask, kernel_1, 0)
	mask_blured = mask_blured/(mask_blured.max())
	mask_blured[mask_blured<1]=0
	
	mask_blured = cv2.GaussianBlur(mask_blured, kernel_2, np.random.randint(5,46))
	mask_blured = mask_blured/(mask_blured.max())
	mask_blured = cv2.resize(mask_blured,(W,H))
	return mask_blured.reshape((mask_blured.shape+(1,)))


def get_alpha_blend_mask(mask):
	kernel_list=[(11,11),(9,9),(7,7),(5,5),(3,3)]
	blend_list=[0.25,0.5,0.75]
	kernel_idxs=random.choices(range(len(kernel_list)), k=2)
	blend_ratio = blend_list[random.sample(range(len(blend_list)), 1)[0]]
	mask_blured = cv2.GaussianBlur(mask, kernel_list[0], 0)
	# print(mask_blured.max())
	mask_blured[mask_blured<mask_blured.max()]=0
	mask_blured[mask_blured>0]=1
	# mask_blured = mask
	mask_blured = cv2.GaussianBlur(mask_blured, kernel_list[kernel_idxs[1]], 0)
	mask_blured = mask_blured/(mask_blured.max())
	return mask_blured.reshape((mask_blured.shape+(1,)))
