# Supplementary material for: GFADE: generalized feature adaptation and discrimination enhancement for deepfake detection
Source: PeerJ Comput Sci. 2025 May 8;11:e2879. doi: 10.7717/peerj-cs.2879 (PMC12192638; doi:10.7717/peerj-cs.2879)
Supplement: Supplemental Information 1 [file peerj-cs-11-2879-s001.zip › Code_GFADE/src/utils/gfade.py]

import torch
from torchvision import datasets,transforms,utils
from torch.utils.data import Dataset,IterableDataset
from glob import glob
import os
import numpy as np
from PIL import Image
import random
import cv2
from torch import nn
import sys
import albumentations as alb

import warnings
warnings.filterwarnings('ignore')


import logging

if os.path.isfile('/app/src/utils/library/bi_online_generation.py'):
	sys.path.append('/app/src/utils/library/')
	print('exist library')
	exist_bi=True
else:
	exist_bi=False

class GFADE_Dataset(Dataset):
	def __init__(self,phase='train',image_size=224,n_frames=8):
		
		assert phase in ['train','val','test']
		
		image_list,label_list=init_ff(phase,'frame',n_frames=n_frames)
		
		path_lm='/landmarks/' 
		label_list=[label_list[i] for i in range(len(image_list)) if os.path.isfile(image_list[i].replace('/frames/',path_lm).replace('.png','.npy')) and os.path.isfile(image_list[i].replace('/frames/','/retina/').replace('.png','.npy'))]
		image_list=[image_list[i] for i in range(len(image_list)) if os.path.isfile(image_list[i].replace('/frames/',path_lm).replace('.png','.npy')) and os.path.isfile(image_list[i].replace('/frames/','/retina/').replace('.png','.npy'))]
		self.path_lm=path_lm
		print(f'GFADE({phase}): {len(image_list)}')
	

		self.image_list=image_list

		self.image_size=(image_size,image_size)
		self.phase=phase
		self.n_frames=n_frames

		self.transforms=self.get_transforms()
		self.source_transforms = self.get_source_transforms()


	def __len__(self):
		return len(self.image_list)

	def __getitem__(self,idx):
		flag=True
		while flag:
			try:
				filename=self.image_list[idx]
				img=np.array(Image.open(filename))
				landmark=np.load(filename.replace('.png','.npy').replace('/frames/',self.path_lm))[0]
				bbox_lm=np.array([landmark[:,0].min(),landmark[:,1].min(),landmark[:,0].max(),landmark[:,1].max()])
				bboxes=np.load(filename.replace('.png','.npy').replace('/frames/','/retina/'))[:2]
				iou_max=-1
				for i in range(len(bboxes)):
					iou=IoUfrom2bboxes(bbox_lm,bboxes[i].flatten())
					if iou_max<iou:
						bbox=bboxes[i]
						iou_max=iou

				landmark=self.reorder_landmark(landmark)
				if self.phase=='train':
					if np.random.rand()<0.5:
						img,_,landmark,bbox=self.hflip(img,None,landmark,bbox)
						
				img,landmark,bbox,__=crop_face(img,landmark,bbox,margin=True,crop_by_bbox=False)

				img_r,img_f,mask_f=self.self_blending(img.copy(),landmark.copy())

				if self.phase=='train':
					transformed=self.transforms(image=img_f.astype('uint8'),image1=img_r.astype('uint8'))
					img_f=transformed['image']
					img_r=transformed['image1']
					
				
				img_f,_,__,___,y0_new,y1_new,x0_new,x1_new=crop_face(img_f,landmark,bbox,margin=False,crop_by_bbox=True,abs_coord=True,phase=self.phase)
				
				img_r=img_r[y0_new:y1_new,x0_new:x1_new]
				
				img_f=cv2.resize(img_f,self.image_size,interpolation=cv2.INTER_LINEAR).astype('float32')/255
				img_r=cv2.resize(img_r,self.image_size,interpolation=cv2.INTER_LINEAR).astype('float32')/255
				

				img_f=img_f.transpose((2,0,1))
				img_r=img_r.transpose((2,0,1))
				flag=False
			except Exception as e:
				print(e)
				idx=torch.randint(low=0,high=len(self),size=(1,)).item()
		
		return img_f,img_r

	
		
	def get_source_transforms(self):
		return alb.Compose([
				alb.Compose([
						alb.RGBShift((-20,20),(-20,20),(-20,20),p=0.3),
						alb.HueSaturationValue(hue_shift_limit=(-0.3,0.3), sat_shift_limit=(-0.3,0.3), val_shift_limit=(-0.3,0.3), p=1),
						alb.RandomBrightnessContrast(brightness_limit=(-0.1,0.1), contrast_limit=(-0.1,0.1), p=1),
					],p=1),
	
				alb.OneOf([
					RandomDownScale(p=1),
					alb.Sharpen(alpha=(0.2, 0.5), lightness=(0.5, 1.0), p=1),
				],p=1),
				
			], p=1.)

		
	def get_transforms(self):
		return alb.Compose([
			
			alb.RGBShift((-20,20),(-20,20),(-20,20),p=0.3),
			alb.HueSaturationValue(hue_shift_limit=(-0.3,0.3), sat_shift_limit=(-0.3,0.3), val_shift_limit=(-0.3,0.3), p=0.3),
			alb.RandomBrightnessContrast(brightness_limit=(-0.3,0.3), contrast_limit=(-0.3,0.3), p=0.3),
			alb.ImageCompression(quality_lower=40,quality_upper=100,p=0.5),
			
		], 
		additional_targets={f'image1': 'image'},
		p=1.)


	def randaffine(self,img,mask):
		f=alb.Affine(
				translate_percent={'x':(-0.03,0.03),'y':(-0.015,0.015)},
				scale=[0.95,1/0.95],
				fit_output=False,
				p=1)
			
		g=alb.ElasticTransform(
				alpha=50,
				sigma=7,
				alpha_affine=0,
				p=1,
			)

		transformed=f(image=img,mask=mask)
		img=transformed['image']
		
		mask=transformed['mask']
		transformed=g(image=img,mask=mask)
		mask=transformed['mask']
		return img,mask

		
	def self_blending(self,img,landmark):
		H,W=len(img),len(img[0])
		if np.random.rand()<0.25:
			landmark=landmark[:68]
		if exist_bi:
			logging.disable(logging.FATAL)
			mask=random_get_hull(landmark,img)[:,:,0]
			logging.disable(logging.NOTSET)
		else:
			mask=np.zeros_like(img[:,:,0])
			cv2.fillConvexPoly(mask, cv2.convexHull(landmark), 1.)


		source = img.copy()
		if np.random.rand()<0.5:
			source = self.source_transforms(image=source.astype(np.uint8))['image']
		else:
			img = self.source_transforms(image=img.astype(np.uint8))['image']

		source, mask = self.randaffine(source,mask)

		img_blended,mask=B.dynamic_blend(source,img,mask)
		img_blended = img_blended.astype(np.uint8)
		img = img.astype(np.uint8)

		return img,img_blended,mask
	
	def reorder_landmark(self,landmark):
		landmark_add=np.zeros((13,2))
		for idx,idx_l in enumerate([77,75,76,68,69,70,71,80,72,73,79,74,78]):
			landmark_add[idx]=landmark[idx_l]
		landmark[68:]=landmark_add
		return landmark

	def hflip(self,img,mask=None,landmark=None,bbox=None):
		H,W=img.shape[:2]
		landmark=landmark.copy()
		bbox=bbox.copy()

		if landmark is not None:
			landmark_new=np.zeros_like(landmark)

			
			landmark_new[:17]=landmark[:17][::-1]
			landmark_new[17:27]=landmark[17:27][::-1]

			landmark_new[27:31]=landmark[27:31]
			landmark_new[31:36]=landmark[31:36][::-1]

			landmark_new[36:40]=landmark[42:46][::-1]
			landmark_new[40:42]=landmark[46:48][::-1]

			landmark_new[42:46]=landmark[36:40][::-1]
			landmark_new[46:48]=landmark[40:42][::-1]

			landmark_new[48:55]=landmark[48:55][::-1]
			landmark_new[55:60]=landmark[55:60][::-1]

			landmark_new[60:65]=landmark[60:65][::-1]
			landmark_new[65:68]=landmark[65:68][::-1]
			if len(landmark)==68:
				pass
			elif len(landmark)==81:
				landmark_new[68:81]=landmark[68:81][::-1]
			else:
				raise NotImplementedError
			landmark_new[:,0]=W-landmark_new[:,0]
			
		else:
			landmark_new=None

		if bbox is not None:
			bbox_new=np.zeros_like(bbox)
			bbox_new[0,0]=bbox[1,0]
			bbox_new[1,0]=bbox[0,0]
			bbox_new[:,0]=W-bbox_new[:,0]
			bbox_new[:,1]=bbox[:,1].copy()
			if len(bbox)>2:
				bbox_new[2,0]=W-bbox[3,0]
				bbox_new[2,1]=bbox[3,1]
				bbox_new[3,0]=W-bbox[2,0]
				bbox_new[3,1]=bbox[2,1]
				bbox_new[4,0]=W-bbox[4,0]
				bbox_new[4,1]=bbox[4,1]
				bbox_new[5,0]=W-bbox[6,0]
				bbox_new[5,1]=bbox[6,1]
				bbox_new[6,0]=W-bbox[5,0]
				bbox_new[6,1]=bbox[5,1]
		else:
			bbox_new=None

		if mask is not None:
			mask=mask[:,::-1]
		else:
			mask=None
		img=img[:,::-1].copy()
		return img,mask,landmark_new,bbox_new
	
	def collate_fn(self,batch):
		img_f,img_r=zip(*batch)
		data={}
		data['img']=torch.cat([torch.tensor(img_r).float(),torch.tensor(img_f).float()],0)
		data['label']=torch.tensor([0]*len(img_r)+[1]*len(img_f))
		return data
		

	def worker_init_fn(self,worker_id):                                                          
		np.random.seed(np.random.get_state()[1][0] + worker_id)

if __name__=='__main__':
	import blend as B
	from initialize import *
	from funcs import IoUfrom2bboxes,crop_face,RandomDownScale
	if exist_bi:
		from library.bi_online_generation import random_get_hull
	seed=10
	random.seed(seed)
	torch.manual_seed(seed)
	np.random.seed(seed)
	torch.cuda.manual_seed(seed)
	torch.backends.cudnn.deterministic = True
	torch.backends.cudnn.benchmark = False
	image_dataset=GFADE_Dataset_Dataset(phase='test',image_size=256)
	batch_size=64
	dataloader = torch.utils.data.DataLoader(image_dataset,
					batch_size=batch_size,
					shuffle=True,
					collate_fn=image_dataset.collate_fn,
					num_workers=0,
					worker_init_fn=image_dataset.worker_init_fn
					)
	data_iter=iter(dataloader)
	data=next(data_iter)
	img=data['img']
	img=img.view((-1,3,256,256))
	utils.save_image(img, 'loader.png', nrow=batch_size, normalize=False, range=(0, 1))
else:
	from utils import blend as B
	from .initialize import *
	from .funcs import IoUfrom2bboxes,crop_face,RandomDownScale
	if exist_bi:
		from utils.library.bi_online_generation import random_get_hull
