# Supplementary material for: GFADE: generalized feature adaptation and discrimination enhancement for deepfake detection
Source: PeerJ Comput Sci. 2025 May 8;11:e2879. doi: 10.7717/peerj-cs.2879 (PMC12192638; doi:10.7717/peerj-cs.2879)
Supplement: Supplemental Information 1 [file peerj-cs-11-2879-s001.zip › Code_GFADE/src/utils/initialize.py]

from glob import glob
import os
import sys
import json
import numpy as np
from PIL import Image
from glob import glob 
import os
import pandas as pd


def init_ff(phase,level='frame',n_frames=8):
	dataset_path='data/FaceForensics++/original_sequences/youtube/raw/frames/'
	

	image_list=[]
	label_list=[]

	
	
	folder_list = sorted(glob(dataset_path+'*'))
	filelist = []
	list_dict = json.load(open(f'data/FaceForensics++/{phase}.json','r'))
	for i in list_dict:
		filelist+=i
	folder_list = [i for i in folder_list if os.path.basename(i)[:3] in filelist]

	if level =='video':
		label_list=[0]*len(folder_list)
		return folder_list,label_list
	for i in range(len(folder_list)):
		# images_temp=sorted([glob(folder_list[i]+'/*.png')[0]])
		images_temp=sorted(glob(folder_list[i]+'/*.png'))
		if n_frames<len(images_temp):
			images_temp=[images_temp[round(i)] for i in np.linspace(0,len(images_temp)-1,n_frames)]
		image_list+=images_temp
		label_list+=[0]*len(images_temp)

	return image_list,label_list
