# Supplementary material for: GFADE: generalized feature adaptation and discrimination enhancement for deepfake detection
Source: PeerJ Comput Sci. 2025 May 8;11:e2879. doi: 10.7717/peerj-cs.2879 (PMC12192638; doi:10.7717/peerj-cs.2879)
Supplement: Supplemental Information 1 [file peerj-cs-11-2879-s001.zip › Code_GFADE/src/utils/library/precomuted_landmarks.json]

{"000_0000.png": [[56, 143], [57, 168], [61, 192], [67, 216], [76, 238], [93, 257], [112, 273], [133, 288], [156, 291], [178, 287], [198, 271], [219, 256], [236, 237], [246, 216], [250, 192], [252, 167], [252, 142], [69, 131], [84, 123], [102, 123], [119, 126], [137, 132], [178, 130], [195, 122], [213, 119], [230, 119], [244, 126], [158, 149], [158, 168], [158, 186], [159, 205], [140, 211], [148, 214], [158, 219], [168, 214], [176, 210], [91, 150], [102, 143], [116, 144], [127, 154], [115, 156], [101, 156], [188, 152], [199, 142], [213, 141], [224, 148], [214, 153], [201, 154], [117, 232], [134, 229], [148, 228], [158, 231], [168, 228], [181, 229], [195, 232], [182, 246], [169, 253], [158, 254], [147, 254], [132, 247], [125, 234], [147, 238], [158, 239], [168, 237], [188, 234], [168, 237], [158, 239], [147, 238]], "001_0000.png": [[56, 143], [57, 168], [61, 192], [67, 216], [76, 238], [93, 257], [112, 273], [133, 288], [156, 291], [178, 287], [198, 271], [219, 256], [236, 237], [246, 216], [250, 192], [252, 167], [252, 142], [69, 131], [84, 123], [102, 123], [119, 126], [137, 132], [178, 130], [195, 122], [213, 119], [230, 119], [244, 126], [158, 149], [158, 168], [158, 186], [159, 205], [140, 211], [148, 214], [158, 219], [168, 214], [176, 210], [91, 150], [102, 143], [116, 144], [127, 154], [115, 156], [101, 156], [188, 152], [199, 142], [213, 141], [224, 148], [214, 153], [201, 154], [117, 232], [134, 229], [148, 228], [158, 231], [168, 228], [181, 229], [195, 232], [182, 246], [169, 253], [158, 254], [147, 254], [132, 247], [125, 234], [147, 238], [158, 239], [168, 237], [188, 234], [168, 237], [158, 239], [147, 238]]}
