# Supplementary material for: GFADE: generalized feature adaptation and discrimination enhancement for deepfake detection
Source: PeerJ Comput Sci. 2025 May 8;11:e2879. doi: 10.7717/peerj-cs.2879 (PMC12192638; doi:10.7717/peerj-cs.2879)
Supplement: Supplemental Information 1 [file peerj-cs-11-2879-s001.zip › Code_GFADE/src/utils/logs.py]

import os
import logging

# a function  to create and save logs in the log files
def log(path, file):
    """[Create a log file to record the experiment's logs]
    
    Arguments:
        path {string} -- path to the directory
        file {string} -- file name
    
    Returns:
        [obj] -- [logger that record logs]
    """

    # check if the file exist
    log_file = os.path.join(path, file)

    if not os.path.isfile(log_file):
        open(log_file, "w+").close()

    # console_logging_format = "%(levelname)s %(message)s"
    # file_logging_format = "%(levelname)s: %(asctime)s: %(message)s"
    console_logging_format = "%(message)s"
    file_logging_format = "%(message)s"
    # configure logger
    logging.basicConfig(level=logging.INFO, format=console_logging_format)
    logger = logging.getLogger()
    
    # create a file handler for output file
    handler = logging.FileHandler(log_file)

    # set the logging level for log file
    handler.setLevel(logging.INFO)
    
    # create a logging format
    formatter = logging.Formatter(file_logging_format)
    handler.setFormatter(formatter)

    # add the handlers to the logger
    logger.addHandler(handler)

    return logger
