# Supplementary material for: GFADE: generalized feature adaptation and discrimination enhancement for deepfake detection
Source: PeerJ Comput Sci. 2025 May 8;11:e2879. doi: 10.7717/peerj-cs.2879 (PMC12192638; doi:10.7717/peerj-cs.2879)
Supplement: Supplemental Information 1 [file peerj-cs-11-2879-s001.zip › Code_GFADE/src/utils/scheduler.py]

import torch
from torch.optim import SGD
from torch.optim.lr_scheduler import _LRScheduler

class LinearDecayLR(_LRScheduler):
    def __init__(self, optimizer, n_epoch, start_decay, last_epoch=-1):
        self.start_decay=start_decay
        self.n_epoch=n_epoch
        super(LinearDecayLR, self).__init__(optimizer, last_epoch)

    def get_lr(self):
        last_epoch = self.last_epoch
        n_epoch=self.n_epoch
        b_lr=self.base_lrs[0]
        start_decay=self.start_decay
        if last_epoch>start_decay:
            lr=b_lr-b_lr/(n_epoch-start_decay)*(last_epoch-start_decay)
        else:
            lr=b_lr
        return [lr]


if __name__=='__main__':
    model = [torch.nn.Parameter(torch.randn(2, 2, requires_grad=True))]
    optimizer = SGD(model, 0.001)
    s=LinearDecayLR(optimizer, 100, 75)
    ss=[]
    for epoch in range(100):
        optimizer.step()
        s.step()
        ss.append(s.get_lr()[0])

    print(ss)
